# Supplementary material for: Profile of severe maternal morbidity cases by nationality in Colombia: analysis of national surveillance data, 2021
Source: Front Glob Womens Health. 2026 May 14;7:1746675. doi: 10.3389/fgwh.2026.1746675 (PMC13216048; doi:10.3389/fgwh.2026.1746675)
Supplement: Supplementary file 1 [file Table1.xlsx]

## Sheet: Hoja1
Variable	Type	Definition (INS-based)	Operationalization / Categories	Measurement Scale
Nationality	Categorical (nominal)	Country of origin of the pregnant woman as reported in the epidemiological surveillance system. Used by INS to differentiate population groups in maternal morbidity analysis.	1 = Colombian (n=2,786; 86.8%)2 = Foreign (n=417; 13.0%)	Nominal
Socioeconomic stratum	Categorical (ordinal)	Socioeconomic classification defined by the Colombian system (strata 1–6), used by INS as a proxy of social vulnerability.	1 = Stratum 1–2 (low) (n=1,671; 62.4%)2 = Stratum ≥3 (middle/high) (n=1,005; 37.5%)Missing = 534	Ordinal
Late entry to ANC (Antenatal Care)	Categorical (binary)	Defined by INS as initiation of prenatal care after the first trimester (≥12 weeks of gestation). Indicator of access to maternal health services.	1 = Yes (late entry) (n=746; 23.2%)0 = No (timely entry) (n=2,464; 76.8%)	Binary
Parity	Categorical (ordinal)	Number of previous live births reported by the pregnant woman. Used in INS analyses as a maternal risk factor.	1 = One birth (n=1,444; 45%)2 = Two births (n=878; 27.4%)3 = Three births (n=445; 13.9%)4 = Four births (n=219; 6.8%)5 = Five or more (n=224; 6.97%)	Ordinal
Eclampsia	Categorical (binary)	Presence of seizures in a woman with preeclampsia not attributable to other causes, according to INS case definition of severe maternal morbidity.	1 = Yes (n=133; 4.1%)0 = No	Binary
Preeclampsia	Categorical (binary)	Hypertensive disorder of pregnancy characterized by elevated blood pressure and proteinuria or organ dysfunction, per INS surveillance criteria.	1 = Yes (n=2,127; 66.3%)0 = No	Binary
Septic shock	Categorical (binary)	Severe infection leading to circulatory and metabolic abnormalities, included by INS as a criterion of extreme maternal morbidity.	1 = Yes (n=216; 6.7%)0 = No	Binary
Obstetric hemorrhage	Categorical (binary)	Severe bleeding during pregnancy, childbirth, or postpartum that meets INS criteria for maternal morbidity (e.g., need for transfusion, hemodynamic instability).	1 = Yes (n=754; 23.5%)0 = No	Binary
Uterine rupture	Categorical (binary)	Complete or partial disruption of the uterine wall during pregnancy or labor, classified by INS as a severe obstetric complication.	1 = Yes (n=36; 1.1%)0 = No	Binary
